# Supplementary material for: f-treeGC: a questionnaire-based family tree-creation software for genetic counseling and genome cohort studies
Source: BMC Med Genet. 2017 Jul 14;18:71. doi: 10.1186/s12881-017-0433-4 (PMC5512935; doi:10.1186/s12881-017-0433-4)
Supplement: Supplementary file 4 — f-sheet; a printed paper version of the questionnaire in f-treeGC. (XLSX 57 kb) [file 12881_2017_433_MOESM4_ESM.xlsx]

## Sheet: Client_has_a_child_U
									Client has a child
											ID:		, Date of intake:						, Taken by:
	Spare								CLIENT (consultand) couple																Spare
	Relationship		□Client (consultand)	Age	years months old				Relationship		□Client (consultand)	Age	years months old				Relationship		□Client (consultand)	Age	years months old				Relationship		□Client (consultand)	Age	years months old
			□Proband	Birth order	out of				Husband		□Proband	Birth order	out of				Wife		□Proband	Birth order	out of						□Proband	Birth order	out of
	Name			Multiple gestation	ID: □Monozygotic				Name			Multiple gestation	ID: □Monozygotic				Name			Multiple gestation	ID: □Monozygotic				Name			Multiple gestation	ID: □Monozygotic
				Gender	○Male ○Female ○Unknown							Gender	●Male ○Female ○Unknown							Gender	○Male ●Female ○Unknown							Gender	○Male ○Female ○Unknown
	General status		○None ○Affected ○Asymptomatic ○Carrier □Deceased						General status		○None ○Affected ○Asymptomatic ○Carrier □Deceased						General status		○None ○Affected ○Asymptomatic ○Carrier □Deceased						General status		○None ○Affected ○Asymptomatic ○Carrier □Deceased
	Infertility etc.		○None ○No children ○Infertility	Pregnancy status	□Pregnancy Gestational age ( weeks)				Infertility etc.		○None ○No children ○Infertility	Pregnancy status	□Pregnancy Gestational age ( weeks)				Infertility etc.		○None ○No children ○Infertility	Pregnancy status	□Pregnancy Gestational age ( weeks)				Infertility etc.		○None ○No children ○Infertility	Pregnancy status	□Pregnancy Gestational age ( weeks)
	Fetal status		○None ○Developing fetus ○Stillbirth ○Spontaneous abortion ○Termination of pregnancy Gestational age ( weeks)						Fetal status		○None ○Developing fetus ○Stillbirth ○Spontaneous abortion ○Termination of pregnancy Gestational age ( weeks)						Fetal status		○None ○Developing fetus ○Stillbirth ○Spontaneous abortion ○Termination of pregnancy Gestational age ( weeks)						Fetal status		○None ○Developing fetus ○Stillbirth ○Spontaneous abortion ○Termination of pregnancy Gestational age ( weeks)
	Disease/ Remarks								Disease/ Remarks								Disease/ Remarks								Disease/ Remarks
	CHILDREN of client couple
	Relationship		□Client (consultand)	Age	years months old				Relationship		□Client (consultand)	Age	years months old				Relationship		□Client (consultand)	Age	years months old				Relationship		□Client (consultand)	Age	years months old
			□Proband	Birth order	out of						□Proband	Birth order	out of						□Proband	Birth order	out of						□Proband	Birth order	out of
	Name			Multiple gestation	ID: □Monozygotic				Name			Multiple gestation	ID: □Monozygotic				Name			Multiple gestation	ID: □Monozygotic				Name			Multiple gestation	ID: □Monozygotic
				Gender	○Male ○Female ○Unknown							Gender	○Male ○Female ○Unknown							Gender	○Male ○Female ○Unknown							Gender	○Male ○Female ○Unknown
	General status		○None ○Affected ○Asymptomatic ○Carrier □Deceased						General status		○None ○Affected ○Asymptomatic ○Carrier □Deceased						General status		○None ○Affected ○Asymptomatic ○Carrier □Deceased						General status		○None ○Affected ○Asymptomatic ○Carrier □Deceased
	Infertility etc.		○None ○No children ○Infertility	Pregnancy status	□Pregnancy Gestational age ( weeks)				Infertility etc.		○None ○No children ○Infertility	Pregnancy status	□Pregnancy Gestational age ( weeks)				Infertility etc.		○None ○No children ○Infertility	Pregnancy status	□Pregnancy Gestational age ( weeks)				Infertility etc.		○None ○No children ○Infertility	Pregnancy status	□Pregnancy Gestational age ( weeks)
	Fetal status		○None ○Developing fetus ○Stillbirth ○Spontaneous abortion ○Termination of pregnancy Gestational age ( weeks)						Fetal status		○None ○Developing fetus ○Stillbirth ○Spontaneous abortion ○Termination of pregnancy Gestational age ( weeks)						Fetal status		○None ○Developing fetus ○Stillbirth ○Spontaneous abortion ○Termination of pregnancy Gestational age ( weeks)						Fetal status		○None ○Developing fetus ○Stillbirth ○Spontaneous abortion ○Termination of pregnancy Gestational age ( weeks)
	Disease/ Remarks								Disease/ Remarks								Disease/ Remarks								Disease/ Remarks
	Husband’s (his)											PARENTS								Wife’s (her)
	Relationship		□Client (consultand)	Age	years months old				Relationship		□Client (consultand)	Age	years months old				Relationship		□Client (consultand)	Age	years months old				Relationship		□Client (consultand)	Age	years months old
	Father		□Proband	Birth order	out of				Mother		□Proband	Birth order	out of				Father		□Proband	Birth order	out of				Mother		□Proband	Birth order	out of
	Name			Multiple gestation	ID: □Monozygotic				Name			Multiple gestation	ID: □Monozygotic				Name			Multiple gestation	ID: □Monozygotic				Name			Multiple gestation	ID: □Monozygotic
				Gender	●Male ○Female ○Unknown							Gender	○Male ●Female ○Unknown							Gender	●Male ○Female ○Unknown							Gender	○Male ●Female ○Unknown
	General status		○None ○Affected ○Asymptomatic ○Carrier □Deceased						General status		○None ○Affected ○Asymptomatic ○Carrier □Deceased						General status		○None ○Affected ○Asymptomatic ○Carrier □Deceased						General status		○None ○Affected ○Asymptomatic ○Carrier □Deceased
	Infertility etc.		○None ○No children ○Infertility	Pregnancy status	□Pregnancy Gestational age ( weeks)				Infertility etc.		○None ○No children ○Infertility	Pregnancy status	□Pregnancy Gestational age ( weeks)				Infertility etc.		○None ○No children ○Infertility	Pregnancy status	□Pregnancy Gestational age ( weeks)				Infertility etc.		○None ○No children ○Infertility	Pregnancy status	□Pregnancy Gestational age ( weeks)
	Fetal status		○None ○Developing fetus ○Stillbirth ○Spontaneous abortion ○Termination of pregnancy Gestational age ( weeks)						Fetal status		○None ○Developing fetus ○Stillbirth ○Spontaneous abortion ○Termination of pregnancy Gestational age ( weeks)						Fetal status		○None ○Developing fetus ○Stillbirth ○Spontaneous abortion ○Termination of pregnancy Gestational age ( weeks)						Fetal status		○None ○Developing fetus ○Stillbirth ○Spontaneous abortion ○Termination of pregnancy Gestational age ( weeks)
	Disease/ Remarks								Disease/ Remarks								Disease/ Remarks								Disease/ Remarks
	His											SIBLINGS								Her
	Relationship		□Client (consultand)	Age	years months old				Relationship		□Client (consultand)	Age	years months old				Relationship		□Client (consultand)	Age	years months old				Relationship		□Client (consultand)	Age	years months old
			□Proband	Birth order	out of						□Proband	Birth order	out of						□Proband	Birth order	out of						□Proband	Birth order	out of
	Name			Multiple gestation	ID: □Monozygotic				Name			Multiple gestation	ID: □Monozygotic				Name			Multiple gestation	ID: □Monozygotic				Name			Multiple gestation	ID: □Monozygotic
				Gender	○Male ○Female ○Unknown							Gender	○Male ○Female ○Unknown							Gender	○Male ○Female ○Unknown							Gender	○Male ○Female ○Unknown
	General status		○None ○Affected ○Asymptomatic ○Carrier □Deceased						General status		○None ○Affected ○Asymptomatic ○Carrier □Deceased						General status		○None ○Affected ○Asymptomatic ○Carrier □Deceased						General status		○None ○Affected ○Asymptomatic ○Carrier □Deceased
	Infertility etc.		○None ○No children ○Infertility	Pregnancy status	□Pregnancy Gestational age ( weeks)				Infertility etc.		○None ○No children ○Infertility	Pregnancy status	□Pregnancy Gestational age ( weeks)				Infertility etc.		○None ○No children ○Infertility	Pregnancy status	□Pregnancy Gestational age ( weeks)				Infertility etc.		○None ○No children ○Infertility	Pregnancy status	□Pregnancy Gestational age ( weeks)
	Fetal status		○None ○Developing fetus ○Stillbirth ○Spontaneous abortion ○Termination of pregnancy Gestational age ( weeks)						Fetal status		○None ○Developing fetus ○Stillbirth ○Spontaneous abortion ○Termination of pregnancy Gestational age ( weeks)						Fetal status		○None ○Developing fetus ○Stillbirth ○Spontaneous abortion ○Termination of pregnancy Gestational age ( weeks)						Fetal status		○None ○Developing fetus ○Stillbirth ○Spontaneous abortion ○Termination of pregnancy Gestational age ( weeks)
	Disease/ Remarks								Disease/ Remarks								Disease/ Remarks								Disease/ Remarks

## Sheet: Client_has_a_child_L
	His											Paternal UNCLES/AUNTS								Her
	Relationship		□Client (consultand)	Age	years months old				Relationship		□Client (consultand)	Age	years months old				Relationship		□Client (consultand)	Age	years months old				Relationship		□Client (consultand)	Age	years months old
			□Proband	Birth order	out of						□Proband	Birth order	out of						□Proband	Birth order	out of						□Proband	Birth order	out of
	Name			Multiple gestation	ID: □Monozygotic				Name			Multiple gestation	ID: □Monozygotic				Name			Multiple gestation	ID: □Monozygotic				Name			Multiple gestation	ID: □Monozygotic
				Gender	○Male ○Female ○Unknown							Gender	○Male ○Female ○Unknown							Gender	○Male ○Female ○Unknown							Gender	○Male ○Female ○Unknown
	General status		○None ○Affected ○Asymptomatic ○Carrier □Deceased						General status		○None ○Affected ○Asymptomatic ○Carrier □Deceased						General status		○None ○Affected ○Asymptomatic ○Carrier □Deceased						General status		○None ○Affected ○Asymptomatic ○Carrier □Deceased
	Infertility etc.		○None ○No children ○Infertility	Pregnancy status	□Pregnancy Gestational age ( weeks)				Infertility etc.		○None ○No children ○Infertility	Pregnancy status	□Pregnancy Gestational age ( weeks)				Infertility etc.		○None ○No children ○Infertility	Pregnancy status	□Pregnancy Gestational age ( weeks)				Infertility etc.		○None ○No children ○Infertility	Pregnancy status	□Pregnancy Gestational age ( weeks)
	Fetal status		○None ○Developing fetus ○Stillbirth ○Spontaneous abortion ○Termination of pregnancy Gestational age ( weeks)						Fetal status		○None ○Developing fetus ○Stillbirth ○Spontaneous abortion ○Termination of pregnancy Gestational age ( weeks)						Fetal status		○None ○Developing fetus ○Stillbirth ○Spontaneous abortion ○Termination of pregnancy Gestational age ( weeks)						Fetal status		○None ○Developing fetus ○Stillbirth ○Spontaneous abortion ○Termination of pregnancy Gestational age ( weeks)
	Disease/ Remarks								Disease/ Remarks								Disease/ Remarks								Disease/ Remarks
	His											Maternal UNCLES/AUNTS								Her
	Relationship		□Client (consultand)	Age	years months old				Relationship		□Client (consultand)	Age	years months old				Relationship		□Client (consultand)	Age	years months old				Relationship		□Client (consultand)	Age	years months old
			□Proband	Birth order	out of						□Proband	Birth order	out of						□Proband	Birth order	out of						□Proband	Birth order	out of
	Name			Multiple gestation	ID: □Monozygotic				Name			Multiple gestation	ID: □Monozygotic				Name			Multiple gestation	ID: □Monozygotic				Name			Multiple gestation	ID: □Monozygotic
				Gender	○Male ○Female ○Unknown							Gender	○Male ○Female ○Unknown							Gender	○Male ○Female ○Unknown							Gender	○Male ○Female ○Unknown
	General status		○None ○Affected ○Asymptomatic ○Carrier □Deceased						General status		○None ○Affected ○Asymptomatic ○Carrier □Deceased						General status		○None ○Affected ○Asymptomatic ○Carrier □Deceased						General status		○None ○Affected ○Asymptomatic ○Carrier □Deceased
	Infertility etc.		○None ○No children ○Infertility	Pregnancy status	□Pregnancy Gestational age ( weeks)				Infertility etc.		○None ○No children ○Infertility	Pregnancy status	□Pregnancy Gestational age ( weeks)				Infertility etc.		○None ○No children ○Infertility	Pregnancy status	□Pregnancy Gestational age ( weeks)				Infertility etc.		○None ○No children ○Infertility	Pregnancy status	□Pregnancy Gestational age ( weeks)
	Fetal status		○None ○Developing fetus ○Stillbirth ○Spontaneous abortion ○Termination of pregnancy Gestational age ( weeks)						Fetal status		○None ○Developing fetus ○Stillbirth ○Spontaneous abortion ○Termination of pregnancy Gestational age ( weeks)						Fetal status		○None ○Developing fetus ○Stillbirth ○Spontaneous abortion ○Termination of pregnancy Gestational age ( weeks)						Fetal status		○None ○Developing fetus ○Stillbirth ○Spontaneous abortion ○Termination of pregnancy Gestational age ( weeks)
	Disease/ Remarks								Disease/ Remarks								Disease/ Remarks								Disease/ Remarks
	His											Divorced PARTNERS								Her
	Relationship		□Client (consultand)	Age	years months old				Relationship		□Client (consultand)	Age	years months old				Relationship		□Client (consultand)	Age	years months old				Relationship		□Client (consultand)	Age	years months old
			□Proband	Birth order	out of						□Proband	Birth order	out of						□Proband	Birth order	out of						□Proband	Birth order	out of
	Name			Multiple gestation	ID: □Monozygotic				Name			Multiple gestation	ID: □Monozygotic				Name			Multiple gestation	ID: □Monozygotic				Name			Multiple gestation	ID: □Monozygotic
				Gender	○Male ○Female ○Unknown							Gender	○Male ○Female ○Unknown							Gender	○Male ○Female ○Unknown							Gender	○Male ○Female ○Unknown
	General status		○None ○Affected ○Asymptomatic ○Carrier □Deceased						General status		○None ○Affected ○Asymptomatic ○Carrier □Deceased						General status		○None ○Affected ○Asymptomatic ○Carrier □Deceased						General status		○None ○Affected ○Asymptomatic ○Carrier □Deceased
	Infertility etc.		○None ○No children ○Infertility	Pregnancy status	□Pregnancy Gestational age ( weeks)				Infertility etc.		○None ○No children ○Infertility	Pregnancy status	□Pregnancy Gestational age ( weeks)				Infertility etc.		○None ○No children ○Infertility	Pregnancy status	□Pregnancy Gestational age ( weeks)				Infertility etc.		○None ○No children ○Infertility	Pregnancy status	□Pregnancy Gestational age ( weeks)
	Fetal status		○None ○Developing fetus ○Stillbirth ○Spontaneous abortion ○Termination of pregnancy Gestational age ( weeks)						Fetal status		○None ○Developing fetus ○Stillbirth ○Spontaneous abortion ○Termination of pregnancy Gestational age ( weeks)						Fetal status		○None ○Developing fetus ○Stillbirth ○Spontaneous abortion ○Termination of pregnancy Gestational age ( weeks)						Fetal status		○None ○Developing fetus ○Stillbirth ○Spontaneous abortion ○Termination of pregnancy Gestational age ( weeks)
	Disease/ Remarks								Disease/ Remarks								Disease/ Remarks								Disease/ Remarks
												Others/Spare
	Relationship		□Client (consultand)	Age	years months old				Relationship		□Client (consultand)	Age	years months old				Relationship		□Client (consultand)	Age	years months old				Relationship		□Client (consultand)	Age	years months old
			□Proband	Birth order	out of						□Proband	Birth order	out of						□Proband	Birth order	out of						□Proband	Birth order	out of
	Name			Multiple gestation	ID: □Monozygotic				Name			Multiple gestation	ID: □Monozygotic				Name			Multiple gestation	ID: □Monozygotic				Name			Multiple gestation	ID: □Monozygotic
				Gender	○Male ○Female ○Unknown							Gender	○Male ○Female ○Unknown							Gender	○Male ○Female ○Unknown							Gender	○Male ○Female ○Unknown
	General status		○None ○Affected ○Asymptomatic ○Carrier □Deceased						General status		○None ○Affected ○Asymptomatic ○Carrier □Deceased						General status		○None ○Affected ○Asymptomatic ○Carrier □Deceased						General status		○None ○Affected ○Asymptomatic ○Carrier □Deceased
	Infertility etc.		○None ○No children ○Infertility	Pregnancy status	□Pregnancy Gestational age ( weeks)				Infertility etc.		○None ○No children ○Infertility	Pregnancy status	□Pregnancy Gestational age ( weeks)				Infertility etc.		○None ○No children ○Infertility	Pregnancy status	□Pregnancy Gestational age ( weeks)				Infertility etc.		○None ○No children ○Infertility	Pregnancy status	□Pregnancy Gestational age ( weeks)
	Fetal status		○None ○Developing fetus ○Stillbirth ○Spontaneous abortion ○Termination of pregnancy Gestational age ( weeks)						Fetal status		○None ○Developing fetus ○Stillbirth ○Spontaneous abortion ○Termination of pregnancy Gestational age ( weeks)						Fetal status		○None ○Developing fetus ○Stillbirth ○Spontaneous abortion ○Termination of pregnancy Gestational age ( weeks)						Fetal status		○None ○Developing fetus ○Stillbirth ○Spontaneous abortion ○Termination of pregnancy Gestational age ( weeks)
	Disease/ Remarks								Disease/ Remarks								Disease/ Remarks								Disease/ Remarks

## Sheet: Client_has_NO_children_U
									Client has NO children
											ID:		, Date of intake:						, Taken by:
	Spare								PARENTS of client																Spare
	Relationship		□Client (consultand)	Age	years months old				Relationship		□Client (consultand)	Age	years months old				Relationship		□Client (consultand)	Age	years months old				Relationship		□Client (consultand)	Age	years months old
			□Proband	Birth order	out of				Father		□Proband	Birth order	out of				Mother		□Proband	Birth order	out of						□Proband	Birth order	out of
	Name			Multiple gestation	ID: □Monozygotic				Name			Multiple gestation	ID: □Monozygotic				Name			Multiple gestation	ID: □Monozygotic				Name			Multiple gestation	ID: □Monozygotic
				Gender	○Male ○Female ○Unknown							Gender	●Male ○Female ○Unknown							Gender	○Male ●Female ○Unknown							Gender	○Male ○Female ○Unknown
	General status		○None ○Affected ○Asymptomatic ○Carrier □Deceased						General status		○None ○Affected ○Asymptomatic ○Carrier □Deceased						General status		○None ○Affected ○Asymptomatic ○Carrier □Deceased						General status		○None ○Affected ○Asymptomatic ○Carrier □Deceased
	Infertility etc.		○None ○No children ○Infertility	Pregnancy status	□Pregnancy Gestational age ( weeks)				Infertility etc.		○None ○No children ○Infertility	Pregnancy status	□Pregnancy Gestational age ( weeks)				Infertility etc.		○None ○No children ○Infertility	Pregnancy status	□Pregnancy Gestational age ( weeks)				Infertility etc.		○None ○No children ○Infertility	Pregnancy status	□Pregnancy Gestational age ( weeks)
	Fetal status		○None ○Developing fetus ○Stillbirth ○Spontaneous abortion ○Termination of pregnancy Gestational age ( weeks)						Fetal status		○None ○Developing fetus ○Stillbirth ○Spontaneous abortion ○Termination of pregnancy Gestational age ( weeks)						Fetal status		○None ○Developing fetus ○Stillbirth ○Spontaneous abortion ○Termination of pregnancy Gestational age ( weeks)						Fetal status		○None ○Developing fetus ○Stillbirth ○Spontaneous abortion ○Termination of pregnancy Gestational age ( weeks)
	Disease/ Remarks								Disease/ Remarks								Disease/ Remarks								Disease/ Remarks
	CLIENT (consultand)/Siblings
	Relationship		□Client (consultand)	Age	years months old				Relationship		□Client (consultand)	Age	years months old				Relationship		□Client (consultand)	Age	years months old				Relationship		□Client (consultand)	Age	years months old
			□Proband	Birth order	out of						□Proband	Birth order	out of						□Proband	Birth order	out of						□Proband	Birth order	out of
	Name			Multiple gestation	ID: □Monozygotic				Name			Multiple gestation	ID: □Monozygotic				Name			Multiple gestation	ID: □Monozygotic				Name			Multiple gestation	ID: □Monozygotic
				Gender	○Male ○Female ○Unknown							Gender	○Male ○Female ○Unknown							Gender	○Male ○Female ○Unknown							Gender	○Male ○Female ○Unknown
	General status		○None ○Affected ○Asymptomatic ○Carrier □Deceased						General status		○None ○Affected ○Asymptomatic ○Carrier □Deceased						General status		○None ○Affected ○Asymptomatic ○Carrier □Deceased						General status		○None ○Affected ○Asymptomatic ○Carrier □Deceased
	Infertility etc.		○None ○No children ○Infertility	Pregnancy status	□Pregnancy Gestational age ( weeks)				Infertility etc.		○None ○No children ○Infertility	Pregnancy status	□Pregnancy Gestational age ( weeks)				Infertility etc.		○None ○No children ○Infertility	Pregnancy status	□Pregnancy Gestational age ( weeks)				Infertility etc.		○None ○No children ○Infertility	Pregnancy status	□Pregnancy Gestational age ( weeks)
	Fetal status		○None ○Developing fetus ○Stillbirth ○Spontaneous abortion ○Termination of pregnancy Gestational age ( weeks)						Fetal status		○None ○Developing fetus ○Stillbirth ○Spontaneous abortion ○Termination of pregnancy Gestational age ( weeks)						Fetal status		○None ○Developing fetus ○Stillbirth ○Spontaneous abortion ○Termination of pregnancy Gestational age ( weeks)						Fetal status		○None ○Developing fetus ○Stillbirth ○Spontaneous abortion ○Termination of pregnancy Gestational age ( weeks)
	Disease/ Remarks								Disease/ Remarks								Disease/ Remarks								Disease/ Remarks
	Paternal											GRANDPARENTS								Maternal
	Relationship		□Client (consultand)	Age	years months old				Relationship		□Client (consultand)	Age	years months old				Relationship		□Client (consultand)	Age	years months old				Relationship		□Client (consultand)	Age	years months old
	Grandfather		□Proband	Birth order	out of				Grandmother		□Proband	Birth order	out of				Grandfather		□Proband	Birth order	out of				Grandmother		□Proband	Birth order	out of
	Name			Multiple gestation	ID: □Monozygotic				Name			Multiple gestation	ID: □Monozygotic				Name			Multiple gestation	ID: □Monozygotic				Name			Multiple gestation	ID: □Monozygotic
				Gender	●Male ○Female ○Unknown							Gender	○Male ●Female ○Unknown							Gender	●Male ○Female ○Unknown							Gender	○Male ●Female ○Unknown
	General status		○None ○Affected ○Asymptomatic ○Carrier □Deceased						General status		○None ○Affected ○Asymptomatic ○Carrier □Deceased						General status		○None ○Affected ○Asymptomatic ○Carrier □Deceased						General status		○None ○Affected ○Asymptomatic ○Carrier □Deceased
	Infertility etc.		○None ○No children ○Infertility	Pregnancy status	□Pregnancy Gestational age ( weeks)				Infertility etc.		○None ○No children ○Infertility	Pregnancy status	□Pregnancy Gestational age ( weeks)				Infertility etc.		○None ○No children ○Infertility	Pregnancy status	□Pregnancy Gestational age ( weeks)				Infertility etc.		○None ○No children ○Infertility	Pregnancy status	□Pregnancy Gestational age ( weeks)
	Fetal status		○None ○Developing fetus ○Stillbirth ○Spontaneous abortion ○Termination of pregnancy Gestational age ( weeks)						Fetal status		○None ○Developing fetus ○Stillbirth ○Spontaneous abortion ○Termination of pregnancy Gestational age ( weeks)						Fetal status		○None ○Developing fetus ○Stillbirth ○Spontaneous abortion ○Termination of pregnancy Gestational age ( weeks)						Fetal status		○None ○Developing fetus ○Stillbirth ○Spontaneous abortion ○Termination of pregnancy Gestational age ( weeks)
	Disease/ Remarks								Disease/ Remarks								Disease/ Remarks								Disease/ Remarks
	Paternal											UNCLES/AUNTS								Maternal
	Relationship		□Client (consultand)	Age	years months old				Relationship		□Client (consultand)	Age	years months old				Relationship		□Client (consultand)	Age	years months old				Relationship		□Client (consultand)	Age	years months old
			□Proband	Birth order	out of						□Proband	Birth order	out of						□Proband	Birth order	out of						□Proband	Birth order	out of
	Name			Multiple gestation	ID: □Monozygotic				Name			Multiple gestation	ID: □Monozygotic				Name			Multiple gestation	ID: □Monozygotic				Name			Multiple gestation	ID: □Monozygotic
				Gender	○Male ○Female ○Unknown							Gender	○Male ○Female ○Unknown							Gender	○Male ○Female ○Unknown							Gender	○Male ○Female ○Unknown
	General status		○None ○Affected ○Asymptomatic ○Carrier □Deceased						General status		○None ○Affected ○Asymptomatic ○Carrier □Deceased						General status		○None ○Affected ○Asymptomatic ○Carrier □Deceased						General status		○None ○Affected ○Asymptomatic ○Carrier □Deceased
	Infertility etc.		○None ○No children ○Infertility	Pregnancy status	□Pregnancy Gestational age ( weeks)				Infertility etc.		○None ○No children ○Infertility	Pregnancy status	□Pregnancy Gestational age ( weeks)				Infertility etc.		○None ○No children ○Infertility	Pregnancy status	□Pregnancy Gestational age ( weeks)				Infertility etc.		○None ○No children ○Infertility	Pregnancy status	□Pregnancy Gestational age ( weeks)
	Fetal status		○None ○Developing fetus ○Stillbirth ○Spontaneous abortion ○Termination of pregnancy Gestational age ( weeks)						Fetal status		○None ○Developing fetus ○Stillbirth ○Spontaneous abortion ○Termination of pregnancy Gestational age ( weeks)						Fetal status		○None ○Developing fetus ○Stillbirth ○Spontaneous abortion ○Termination of pregnancy Gestational age ( weeks)						Fetal status		○None ○Developing fetus ○Stillbirth ○Spontaneous abortion ○Termination of pregnancy Gestational age ( weeks)
	Disease/ Remarks								Disease/ Remarks								Disease/ Remarks								Disease/ Remarks

## Sheet: Client_has_NO_children_L
	Paternal											Siblings of grandfather								Maternal
	Relationship		□Client (consultand)	Age	years months old				Relationship		□Client (consultand)	Age	years months old				Relationship		□Client (consultand)	Age	years months old				Relationship		□Client (consultand)	Age	years months old
			□Proband	Birth order	out of						□Proband	Birth order	out of						□Proband	Birth order	out of						□Proband	Birth order	out of
	Name			Multiple gestation	ID: □Monozygotic				Name			Multiple gestation	ID: □Monozygotic				Name			Multiple gestation	ID: □Monozygotic				Name			Multiple gestation	ID: □Monozygotic
				Gender	○Male ○Female ○Unknown							Gender	○Male ○Female ○Unknown							Gender	○Male ○Female ○Unknown							Gender	○Male ○Female ○Unknown
	General status		○None ○Affected ○Asymptomatic ○Carrier □Deceased						General status		○None ○Affected ○Asymptomatic ○Carrier □Deceased						General status		○None ○Affected ○Asymptomatic ○Carrier □Deceased						General status		○None ○Affected ○Asymptomatic ○Carrier □Deceased
	Infertility etc.		○None ○No children ○Infertility	Pregnancy status	□Pregnancy Gestational age ( weeks)				Infertility etc.		○None ○No children ○Infertility	Pregnancy status	□Pregnancy Gestational age ( weeks)				Infertility etc.		○None ○No children ○Infertility	Pregnancy status	□Pregnancy Gestational age ( weeks)				Infertility etc.		○None ○No children ○Infertility	Pregnancy status	□Pregnancy Gestational age ( weeks)
	Fetal status		○None ○Developing fetus ○Stillbirth ○Spontaneous abortion ○Termination of pregnancy Gestational age ( weeks)						Fetal status		○None ○Developing fetus ○Stillbirth ○Spontaneous abortion ○Termination of pregnancy Gestational age ( weeks)						Fetal status		○None ○Developing fetus ○Stillbirth ○Spontaneous abortion ○Termination of pregnancy Gestational age ( weeks)						Fetal status		○None ○Developing fetus ○Stillbirth ○Spontaneous abortion ○Termination of pregnancy Gestational age ( weeks)
	Disease/ Remarks								Disease/ Remarks								Disease/ Remarks								Disease/ Remarks
	Paternal											Siblings of grandmother								Maternal
	Relationship		□Client (consultand)	Age	years months old				Relationship		□Client (consultand)	Age	years months old				Relationship		□Client (consultand)	Age	years months old				Relationship		□Client (consultand)	Age	years months old
			□Proband	Birth order	out of						□Proband	Birth order	out of						□Proband	Birth order	out of						□Proband	Birth order	out of
	Name			Multiple gestation	ID: □Monozygotic				Name			Multiple gestation	ID: □Monozygotic				Name			Multiple gestation	ID: □Monozygotic				Name			Multiple gestation	ID: □Monozygotic
				Gender	○Male ○Female ○Unknown							Gender	○Male ○Female ○Unknown							Gender	○Male ○Female ○Unknown							Gender	○Male ○Female ○Unknown
	General status		○None ○Affected ○Asymptomatic ○Carrier □Deceased						General status		○None ○Affected ○Asymptomatic ○Carrier □Deceased						General status		○None ○Affected ○Asymptomatic ○Carrier □Deceased						General status		○None ○Affected ○Asymptomatic ○Carrier □Deceased
	Infertility etc.		○None ○No children ○Infertility	Pregnancy status	□Pregnancy Gestational age ( weeks)				Infertility etc.		○None ○No children ○Infertility	Pregnancy status	□Pregnancy Gestational age ( weeks)				Infertility etc.		○None ○No children ○Infertility	Pregnancy status	□Pregnancy Gestational age ( weeks)				Infertility etc.		○None ○No children ○Infertility	Pregnancy status	□Pregnancy Gestational age ( weeks)
	Fetal status		○None ○Developing fetus ○Stillbirth ○Spontaneous abortion ○Termination of pregnancy Gestational age ( weeks)						Fetal status		○None ○Developing fetus ○Stillbirth ○Spontaneous abortion ○Termination of pregnancy Gestational age ( weeks)						Fetal status		○None ○Developing fetus ○Stillbirth ○Spontaneous abortion ○Termination of pregnancy Gestational age ( weeks)						Fetal status		○None ○Developing fetus ○Stillbirth ○Spontaneous abortion ○Termination of pregnancy Gestational age ( weeks)
	Disease/ Remarks								Disease/ Remarks								Disease/ Remarks								Disease/ Remarks
												Divorced partners of parents
	Relationship		□Client (consultand)	Age	years months old				Relationship		□Client (consultand)	Age	years months old				Relationship		□Client (consultand)	Age	years months old				Relationship		□Client (consultand)	Age	years months old
			□Proband	Birth order	out of						□Proband	Birth order	out of						□Proband	Birth order	out of						□Proband	Birth order	out of
	Name			Multiple gestation	ID: □Monozygotic				Name			Multiple gestation	ID: □Monozygotic				Name			Multiple gestation	ID: □Monozygotic				Name			Multiple gestation	ID: □Monozygotic
				Gender	○Male ○Female ○Unknown							Gender	○Male ○Female ○Unknown							Gender	○Male ○Female ○Unknown							Gender	○Male ○Female ○Unknown
	General status		○None ○Affected ○Asymptomatic ○Carrier □Deceased						General status		○None ○Affected ○Asymptomatic ○Carrier □Deceased						General status		○None ○Affected ○Asymptomatic ○Carrier □Deceased						General status		○None ○Affected ○Asymptomatic ○Carrier □Deceased
	Infertility etc.		○None ○No children ○Infertility	Pregnancy status	□Pregnancy Gestational age ( weeks)				Infertility etc.		○None ○No children ○Infertility	Pregnancy status	□Pregnancy Gestational age ( weeks)				Infertility etc.		○None ○No children ○Infertility	Pregnancy status	□Pregnancy Gestational age ( weeks)				Infertility etc.		○None ○No children ○Infertility	Pregnancy status	□Pregnancy Gestational age ( weeks)
	Fetal status		○None ○Developing fetus ○Stillbirth ○Spontaneous abortion ○Termination of pregnancy Gestational age ( weeks)						Fetal status		○None ○Developing fetus ○Stillbirth ○Spontaneous abortion ○Termination of pregnancy Gestational age ( weeks)						Fetal status		○None ○Developing fetus ○Stillbirth ○Spontaneous abortion ○Termination of pregnancy Gestational age ( weeks)						Fetal status		○None ○Developing fetus ○Stillbirth ○Spontaneous abortion ○Termination of pregnancy Gestational age ( weeks)
	Disease/ Remarks								Disease/ Remarks								Disease/ Remarks								Disease/ Remarks
												Others/Spare
	Relationship		□Client (consultand)	Age	years months old				Relationship		□Client (consultand)	Age	years months old				Relationship		□Client (consultand)	Age	years months old				Relationship		□Client (consultand)	Age	years months old
			□Proband	Birth order	out of						□Proband	Birth order	out of						□Proband	Birth order	out of						□Proband	Birth order	out of
	Name			Multiple gestation	ID: □Monozygotic				Name			Multiple gestation	ID: □Monozygotic				Name			Multiple gestation	ID: □Monozygotic				Name			Multiple gestation	ID: □Monozygotic
				Gender	○Male ○Female ○Unknown							Gender	○Male ○Female ○Unknown							Gender	○Male ○Female ○Unknown							Gender	○Male ○Female ○Unknown
	General status		○None ○Affected ○Asymptomatic ○Carrier □Deceased						General status		○None ○Affected ○Asymptomatic ○Carrier □Deceased						General status		○None ○Affected ○Asymptomatic ○Carrier □Deceased						General status		○None ○Affected ○Asymptomatic ○Carrier □Deceased
	Infertility etc.		○None ○No children ○Infertility	Pregnancy status	□Pregnancy Gestational age ( weeks)				Infertility etc.		○None ○No children ○Infertility	Pregnancy status	□Pregnancy Gestational age ( weeks)				Infertility etc.		○None ○No children ○Infertility	Pregnancy status	□Pregnancy Gestational age ( weeks)				Infertility etc.		○None ○No children ○Infertility	Pregnancy status	□Pregnancy Gestational age ( weeks)
	Fetal status		○None ○Developing fetus ○Stillbirth ○Spontaneous abortion ○Termination of pregnancy Gestational age ( weeks)						Fetal status		○None ○Developing fetus ○Stillbirth ○Spontaneous abortion ○Termination of pregnancy Gestational age ( weeks)						Fetal status		○None ○Developing fetus ○Stillbirth ○Spontaneous abortion ○Termination of pregnancy Gestational age ( weeks)						Fetal status		○None ○Developing fetus ○Stillbirth ○Spontaneous abortion ○Termination of pregnancy Gestational age ( weeks)
	Disease/ Remarks								Disease/ Remarks								Disease/ Remarks								Disease/ Remarks

## Sheet: Client_has_a_child
									Client has a child
											ID:		, Date of intake:						, Taken by:
	Spare								CLIENT (consultand) couple																Spare
	Relationship		□Client (consultand)	Age	years months old				Relationship		□Client (consultand)	Age	years months old				Relationship		□Client (consultand)	Age	years months old				Relationship		□Client (consultand)	Age	years months old
			□Proband	Birth order	out of				Husband		□Proband	Birth order	out of				Wife		□Proband	Birth order	out of						□Proband	Birth order	out of
	Name			Multiple gestation	ID: □Monozygotic				Name			Multiple gestation	ID: □Monozygotic				Name			Multiple gestation	ID: □Monozygotic				Name			Multiple gestation	ID: □Monozygotic
				Gender	○Male ○Female ○Unknown							Gender	●Male ○Female ○Unknown							Gender	○Male ●Female ○Unknown							Gender	○Male ○Female ○Unknown
	General status		○None ○Affected ○Asymptomatic ○Carrier □Deceased						General status		○None ○Affected ○Asymptomatic ○Carrier □Deceased						General status		○None ○Affected ○Asymptomatic ○Carrier □Deceased						General status		○None ○Affected ○Asymptomatic ○Carrier □Deceased
	Infertility etc.		○None ○No children ○Infertility	Pregnancy status	□Pregnancy Gestational age ( weeks)				Infertility etc.		○None ○No children ○Infertility	Pregnancy status	□Pregnancy Gestational age ( weeks)				Infertility etc.		○None ○No children ○Infertility	Pregnancy status	□Pregnancy Gestational age ( weeks)				Infertility etc.		○None ○No children ○Infertility	Pregnancy status	□Pregnancy Gestational age ( weeks)
	Fetal status		○None ○Developing fetus ○Stillbirth ○Spontaneous abortion ○Termination of pregnancy Gestational age ( weeks)						Fetal status		○None ○Developing fetus ○Stillbirth ○Spontaneous abortion ○Termination of pregnancy Gestational age ( weeks)						Fetal status		○None ○Developing fetus ○Stillbirth ○Spontaneous abortion ○Termination of pregnancy Gestational age ( weeks)						Fetal status		○None ○Developing fetus ○Stillbirth ○Spontaneous abortion ○Termination of pregnancy Gestational age ( weeks)
	Disease/ Remarks								Disease/ Remarks								Disease/ Remarks								Disease/ Remarks
	CHILDREN of client couple
	Relationship		□Client (consultand)	Age	years months old				Relationship		□Client (consultand)	Age	years months old				Relationship		□Client (consultand)	Age	years months old				Relationship		□Client (consultand)	Age	years months old
			□Proband	Birth order	out of						□Proband	Birth order	out of						□Proband	Birth order	out of						□Proband	Birth order	out of
	Name			Multiple gestation	ID: □Monozygotic				Name			Multiple gestation	ID: □Monozygotic				Name			Multiple gestation	ID: □Monozygotic				Name			Multiple gestation	ID: □Monozygotic
				Gender	○Male ○Female ○Unknown							Gender	○Male ○Female ○Unknown							Gender	○Male ○Female ○Unknown							Gender	○Male ○Female ○Unknown
	General status		○None ○Affected ○Asymptomatic ○Carrier □Deceased						General status		○None ○Affected ○Asymptomatic ○Carrier □Deceased						General status		○None ○Affected ○Asymptomatic ○Carrier □Deceased						General status		○None ○Affected ○Asymptomatic ○Carrier □Deceased
	Infertility etc.		○None ○No children ○Infertility	Pregnancy status	□Pregnancy Gestational age ( weeks)				Infertility etc.		○None ○No children ○Infertility	Pregnancy status	□Pregnancy Gestational age ( weeks)				Infertility etc.		○None ○No children ○Infertility	Pregnancy status	□Pregnancy Gestational age ( weeks)				Infertility etc.		○None ○No children ○Infertility	Pregnancy status	□Pregnancy Gestational age ( weeks)
	Fetal status		○None ○Developing fetus ○Stillbirth ○Spontaneous abortion ○Termination of pregnancy Gestational age ( weeks)						Fetal status		○None ○Developing fetus ○Stillbirth ○Spontaneous abortion ○Termination of pregnancy Gestational age ( weeks)						Fetal status		○None ○Developing fetus ○Stillbirth ○Spontaneous abortion ○Termination of pregnancy Gestational age ( weeks)						Fetal status		○None ○Developing fetus ○Stillbirth ○Spontaneous abortion ○Termination of pregnancy Gestational age ( weeks)
	Disease/ Remarks								Disease/ Remarks								Disease/ Remarks								Disease/ Remarks
	Husband’s (his)											PARENTS								Wife’s (her)
	Relationship		□Client (consultand)	Age	years months old				Relationship		□Client (consultand)	Age	years months old				Relationship		□Client (consultand)	Age	years months old				Relationship		□Client (consultand)	Age	years months old
	Father		□Proband	Birth order	out of				Mother		□Proband	Birth order	out of				Father		□Proband	Birth order	out of				Mother		□Proband	Birth order	out of
	Name			Multiple gestation	ID: □Monozygotic				Name			Multiple gestation	ID: □Monozygotic				Name			Multiple gestation	ID: □Monozygotic				Name			Multiple gestation	ID: □Monozygotic
				Gender	●Male ○Female ○Unknown							Gender	○Male ●Female ○Unknown							Gender	●Male ○Female ○Unknown							Gender	○Male ●Female ○Unknown
	General status		○None ○Affected ○Asymptomatic ○Carrier □Deceased						General status		○None ○Affected ○Asymptomatic ○Carrier □Deceased						General status		○None ○Affected ○Asymptomatic ○Carrier □Deceased						General status		○None ○Affected ○Asymptomatic ○Carrier □Deceased
	Infertility etc.		○None ○No children ○Infertility	Pregnancy status	□Pregnancy Gestational age ( weeks)				Infertility etc.		○None ○No children ○Infertility	Pregnancy status	□Pregnancy Gestational age ( weeks)				Infertility etc.		○None ○No children ○Infertility	Pregnancy status	□Pregnancy Gestational age ( weeks)				Infertility etc.		○None ○No children ○Infertility	Pregnancy status	□Pregnancy Gestational age ( weeks)
	Fetal status		○None ○Developing fetus ○Stillbirth ○Spontaneous abortion ○Termination of pregnancy Gestational age ( weeks)						Fetal status		○None ○Developing fetus ○Stillbirth ○Spontaneous abortion ○Termination of pregnancy Gestational age ( weeks)						Fetal status		○None ○Developing fetus ○Stillbirth ○Spontaneous abortion ○Termination of pregnancy Gestational age ( weeks)						Fetal status		○None ○Developing fetus ○Stillbirth ○Spontaneous abortion ○Termination of pregnancy Gestational age ( weeks)
	Disease/ Remarks								Disease/ Remarks								Disease/ Remarks								Disease/ Remarks
	His											SIBLINGS								Her
	Relationship		□Client (consultand)	Age	years months old				Relationship		□Client (consultand)	Age	years months old				Relationship		□Client (consultand)	Age	years months old				Relationship		□Client (consultand)	Age	years months old
			□Proband	Birth order	out of						□Proband	Birth order	out of						□Proband	Birth order	out of						□Proband	Birth order	out of
	Name			Multiple gestation	ID: □Monozygotic				Name			Multiple gestation	ID: □Monozygotic				Name			Multiple gestation	ID: □Monozygotic				Name			Multiple gestation	ID: □Monozygotic
				Gender	○Male ○Female ○Unknown							Gender	○Male ○Female ○Unknown							Gender	○Male ○Female ○Unknown							Gender	○Male ○Female ○Unknown
	General status		○None ○Affected ○Asymptomatic ○Carrier □Deceased						General status		○None ○Affected ○Asymptomatic ○Carrier □Deceased						General status		○None ○Affected ○Asymptomatic ○Carrier □Deceased						General status		○None ○Affected ○Asymptomatic ○Carrier □Deceased
	Infertility etc.		○None ○No children ○Infertility	Pregnancy status	□Pregnancy Gestational age ( weeks)				Infertility etc.		○None ○No children ○Infertility	Pregnancy status	□Pregnancy Gestational age ( weeks)				Infertility etc.		○None ○No children ○Infertility	Pregnancy status	□Pregnancy Gestational age ( weeks)				Infertility etc.		○None ○No children ○Infertility	Pregnancy status	□Pregnancy Gestational age ( weeks)
	Fetal status		○None ○Developing fetus ○Stillbirth ○Spontaneous abortion ○Termination of pregnancy Gestational age ( weeks)						Fetal status		○None ○Developing fetus ○Stillbirth ○Spontaneous abortion ○Termination of pregnancy Gestational age ( weeks)						Fetal status		○None ○Developing fetus ○Stillbirth ○Spontaneous abortion ○Termination of pregnancy Gestational age ( weeks)						Fetal status		○None ○Developing fetus ○Stillbirth ○Spontaneous abortion ○Termination of pregnancy Gestational age ( weeks)
	Disease/ Remarks								Disease/ Remarks								Disease/ Remarks								Disease/ Remarks
	His											Paternal UNCLES/AUNTS								Her
	Relationship		□Client (consultand)	Age	years months old				Relationship		□Client (consultand)	Age	years months old				Relationship		□Client (consultand)	Age	years months old				Relationship		□Client (consultand)	Age	years months old
			□Proband	Birth order	out of						□Proband	Birth order	out of						□Proband	Birth order	out of						□Proband	Birth order	out of
	Name			Multiple gestation	ID: □Monozygotic				Name			Multiple gestation	ID: □Monozygotic				Name			Multiple gestation	ID: □Monozygotic				Name			Multiple gestation	ID: □Monozygotic
				Gender	○Male ○Female ○Unknown							Gender	○Male ○Female ○Unknown							Gender	○Male ○Female ○Unknown							Gender	○Male ○Female ○Unknown
	General status		○None ○Affected ○Asymptomatic ○Carrier □Deceased						General status		○None ○Affected ○Asymptomatic ○Carrier □Deceased						General status		○None ○Affected ○Asymptomatic ○Carrier □Deceased						General status		○None ○Affected ○Asymptomatic ○Carrier □Deceased
	Infertility etc.		○None ○No children ○Infertility	Pregnancy status	□Pregnancy Gestational age ( weeks)				Infertility etc.		○None ○No children ○Infertility	Pregnancy status	□Pregnancy Gestational age ( weeks)				Infertility etc.		○None ○No children ○Infertility	Pregnancy status	□Pregnancy Gestational age ( weeks)				Infertility etc.		○None ○No children ○Infertility	Pregnancy status	□Pregnancy Gestational age ( weeks)
	Fetal status		○None ○Developing fetus ○Stillbirth ○Spontaneous abortion ○Termination of pregnancy Gestational age ( weeks)						Fetal status		○None ○Developing fetus ○Stillbirth ○Spontaneous abortion ○Termination of pregnancy Gestational age ( weeks)						Fetal status		○None ○Developing fetus ○Stillbirth ○Spontaneous abortion ○Termination of pregnancy Gestational age ( weeks)						Fetal status		○None ○Developing fetus ○Stillbirth ○Spontaneous abortion ○Termination of pregnancy Gestational age ( weeks)
	Disease/ Remarks								Disease/ Remarks								Disease/ Remarks								Disease/ Remarks
	His											Maternal UNCLES/AUNTS								Her
	Relationship		□Client (consultand)	Age	years months old				Relationship		□Client (consultand)	Age	years months old				Relationship		□Client (consultand)	Age	years months old				Relationship		□Client (consultand)	Age	years months old
			□Proband	Birth order	out of						□Proband	Birth order	out of						□Proband	Birth order	out of						□Proband	Birth order	out of
	Name			Multiple gestation	ID: □Monozygotic				Name			Multiple gestation	ID: □Monozygotic				Name			Multiple gestation	ID: □Monozygotic				Name			Multiple gestation	ID: □Monozygotic
				Gender	○Male ○Female ○Unknown							Gender	○Male ○Female ○Unknown							Gender	○Male ○Female ○Unknown							Gender	○Male ○Female ○Unknown
	General status		○None ○Affected ○Asymptomatic ○Carrier □Deceased						General status		○None ○Affected ○Asymptomatic ○Carrier □Deceased						General status		○None ○Affected ○Asymptomatic ○Carrier □Deceased						General status		○None ○Affected ○Asymptomatic ○Carrier □Deceased
	Infertility etc.		○None ○No children ○Infertility	Pregnancy status	□Pregnancy Gestational age ( weeks)				Infertility etc.		○None ○No children ○Infertility	Pregnancy status	□Pregnancy Gestational age ( weeks)				Infertility etc.		○None ○No children ○Infertility	Pregnancy status	□Pregnancy Gestational age ( weeks)				Infertility etc.		○None ○No children ○Infertility	Pregnancy status	□Pregnancy Gestational age ( weeks)
	Fetal status		○None ○Developing fetus ○Stillbirth ○Spontaneous abortion ○Termination of pregnancy Gestational age ( weeks)						Fetal status		○None ○Developing fetus ○Stillbirth ○Spontaneous abortion ○Termination of pregnancy Gestational age ( weeks)						Fetal status		○None ○Developing fetus ○Stillbirth ○Spontaneous abortion ○Termination of pregnancy Gestational age ( weeks)						Fetal status		○None ○Developing fetus ○Stillbirth ○Spontaneous abortion ○Termination of pregnancy Gestational age ( weeks)
	Disease/ Remarks								Disease/ Remarks								Disease/ Remarks								Disease/ Remarks
	His											Divorced PARTNERS								Her
	Relationship		□Client (consultand)	Age	years months old				Relationship		□Client (consultand)	Age	years months old				Relationship		□Client (consultand)	Age	years months old				Relationship		□Client (consultand)	Age	years months old
			□Proband	Birth order	out of						□Proband	Birth order	out of						□Proband	Birth order	out of						□Proband	Birth order	out of
	Name			Multiple gestation	ID: □Monozygotic				Name			Multiple gestation	ID: □Monozygotic				Name			Multiple gestation	ID: □Monozygotic				Name			Multiple gestation	ID: □Monozygotic
				Gender	○Male ○Female ○Unknown							Gender	○Male ○Female ○Unknown							Gender	○Male ○Female ○Unknown							Gender	○Male ○Female ○Unknown
	General status		○None ○Affected ○Asymptomatic ○Carrier □Deceased						General status		○None ○Affected ○Asymptomatic ○Carrier □Deceased						General status		○None ○Affected ○Asymptomatic ○Carrier □Deceased						General status		○None ○Affected ○Asymptomatic ○Carrier □Deceased
	Infertility etc.		○None ○No children ○Infertility	Pregnancy status	□Pregnancy Gestational age ( weeks)				Infertility etc.		○None ○No children ○Infertility	Pregnancy status	□Pregnancy Gestational age ( weeks)				Infertility etc.		○None ○No children ○Infertility	Pregnancy status	□Pregnancy Gestational age ( weeks)				Infertility etc.		○None ○No children ○Infertility	Pregnancy status	□Pregnancy Gestational age ( weeks)
	Fetal status		○None ○Developing fetus ○Stillbirth ○Spontaneous abortion ○Termination of pregnancy Gestational age ( weeks)						Fetal status		○None ○Developing fetus ○Stillbirth ○Spontaneous abortion ○Termination of pregnancy Gestational age ( weeks)						Fetal status		○None ○Developing fetus ○Stillbirth ○Spontaneous abortion ○Termination of pregnancy Gestational age ( weeks)						Fetal status		○None ○Developing fetus ○Stillbirth ○Spontaneous abortion ○Termination of pregnancy Gestational age ( weeks)
	Disease/ Remarks								Disease/ Remarks								Disease/ Remarks								Disease/ Remarks
												Others/Spare
	Relationship		□Client (consultand)	Age	years months old				Relationship		□Client (consultand)	Age	years months old				Relationship		□Client (consultand)	Age	years months old				Relationship		□Client (consultand)	Age	years months old
			□Proband	Birth order	out of						□Proband	Birth order	out of						□Proband	Birth order	out of						□Proband	Birth order	out of
	Name			Multiple gestation	ID: □Monozygotic				Name			Multiple gestation	ID: □Monozygotic				Name			Multiple gestation	ID: □Monozygotic				Name			Multiple gestation	ID: □Monozygotic
				Gender	○Male ○Female ○Unknown							Gender	○Male ○Female ○Unknown							Gender	○Male ○Female ○Unknown							Gender	○Male ○Female ○Unknown
	General status		○None ○Affected ○Asymptomatic ○Carrier □Deceased						General status		○None ○Affected ○Asymptomatic ○Carrier □Deceased						General status		○None ○Affected ○Asymptomatic ○Carrier □Deceased						General status		○None ○Affected ○Asymptomatic ○Carrier □Deceased
	Infertility etc.		○None ○No children ○Infertility	Pregnancy status	□Pregnancy Gestational age ( weeks)				Infertility etc.		○None ○No children ○Infertility	Pregnancy status	□Pregnancy Gestational age ( weeks)				Infertility etc.		○None ○No children ○Infertility	Pregnancy status	□Pregnancy Gestational age ( weeks)				Infertility etc.		○None ○No children ○Infertility	Pregnancy status	□Pregnancy Gestational age ( weeks)
	Fetal status		○None ○Developing fetus ○Stillbirth ○Spontaneous abortion ○Termination of pregnancy Gestational age ( weeks)						Fetal status		○None ○Developing fetus ○Stillbirth ○Spontaneous abortion ○Termination of pregnancy Gestational age ( weeks)						Fetal status		○None ○Developing fetus ○Stillbirth ○Spontaneous abortion ○Termination of pregnancy Gestational age ( weeks)						Fetal status		○None ○Developing fetus ○Stillbirth ○Spontaneous abortion ○Termination of pregnancy Gestational age ( weeks)
	Disease/ Remarks								Disease/ Remarks								Disease/ Remarks								Disease/ Remarks

## Sheet: Client_has_NO_children
									Client has NO children
											ID:		, Date of intake:						, Taken by:
	Spare								PARENTS of client																Spare
	Relationship		□Client (consultand)	Age	years months old				Relationship		□Client (consultand)	Age	years months old				Relationship		□Client (consultand)	Age	years months old				Relationship		□Client (consultand)	Age	years months old
			□Proband	Birth order	out of				Father		□Proband	Birth order	out of				Mother		□Proband	Birth order	out of						□Proband	Birth order	out of
	Name			Multiple gestation	ID: □Monozygotic				Name			Multiple gestation	ID: □Monozygotic				Name			Multiple gestation	ID: □Monozygotic				Name			Multiple gestation	ID: □Monozygotic
				Gender	○Male ○Female ○Unknown							Gender	●Male ○Female ○Unknown							Gender	○Male ●Female ○Unknown							Gender	○Male ○Female ○Unknown
	General status		○None ○Affected ○Asymptomatic ○Carrier □Deceased						General status		○None ○Affected ○Asymptomatic ○Carrier □Deceased						General status		○None ○Affected ○Asymptomatic ○Carrier □Deceased						General status		○None ○Affected ○Asymptomatic ○Carrier □Deceased
	Infertility etc.		○None ○No children ○Infertility	Pregnancy status	□Pregnancy Gestational age ( weeks)				Infertility etc.		○None ○No children ○Infertility	Pregnancy status	□Pregnancy Gestational age ( weeks)				Infertility etc.		○None ○No children ○Infertility	Pregnancy status	□Pregnancy Gestational age ( weeks)				Infertility etc.		○None ○No children ○Infertility	Pregnancy status	□Pregnancy Gestational age ( weeks)
	Fetal status		○None ○Developing fetus ○Stillbirth ○Spontaneous abortion ○Termination of pregnancy Gestational age ( weeks)						Fetal status		○None ○Developing fetus ○Stillbirth ○Spontaneous abortion ○Termination of pregnancy Gestational age ( weeks)						Fetal status		○None ○Developing fetus ○Stillbirth ○Spontaneous abortion ○Termination of pregnancy Gestational age ( weeks)						Fetal status		○None ○Developing fetus ○Stillbirth ○Spontaneous abortion ○Termination of pregnancy Gestational age ( weeks)
	Disease/ Remarks								Disease/ Remarks								Disease/ Remarks								Disease/ Remarks
	CLIENT (consultand)/Siblings
	Relationship		□Client (consultand)	Age	years months old				Relationship		□Client (consultand)	Age	years months old				Relationship		□Client (consultand)	Age	years months old				Relationship		□Client (consultand)	Age	years months old
			□Proband	Birth order	out of						□Proband	Birth order	out of						□Proband	Birth order	out of						□Proband	Birth order	out of
	Name			Multiple gestation	ID: □Monozygotic				Name			Multiple gestation	ID: □Monozygotic				Name			Multiple gestation	ID: □Monozygotic				Name			Multiple gestation	ID: □Monozygotic
				Gender	○Male ○Female ○Unknown							Gender	○Male ○Female ○Unknown							Gender	○Male ○Female ○Unknown							Gender	○Male ○Female ○Unknown
	General status		○None ○Affected ○Asymptomatic ○Carrier □Deceased						General status		○None ○Affected ○Asymptomatic ○Carrier □Deceased						General status		○None ○Affected ○Asymptomatic ○Carrier □Deceased						General status		○None ○Affected ○Asymptomatic ○Carrier □Deceased
	Infertility etc.		○None ○No children ○Infertility	Pregnancy status	□Pregnancy Gestational age ( weeks)				Infertility etc.		○None ○No children ○Infertility	Pregnancy status	□Pregnancy Gestational age ( weeks)				Infertility etc.		○None ○No children ○Infertility	Pregnancy status	□Pregnancy Gestational age ( weeks)				Infertility etc.		○None ○No children ○Infertility	Pregnancy status	□Pregnancy Gestational age ( weeks)
	Fetal status		○None ○Developing fetus ○Stillbirth ○Spontaneous abortion ○Termination of pregnancy Gestational age ( weeks)						Fetal status		○None ○Developing fetus ○Stillbirth ○Spontaneous abortion ○Termination of pregnancy Gestational age ( weeks)						Fetal status		○None ○Developing fetus ○Stillbirth ○Spontaneous abortion ○Termination of pregnancy Gestational age ( weeks)						Fetal status		○None ○Developing fetus ○Stillbirth ○Spontaneous abortion ○Termination of pregnancy Gestational age ( weeks)
	Disease/ Remarks								Disease/ Remarks								Disease/ Remarks								Disease/ Remarks
	Paternal											GRANDPARENTS								Maternal
	Relationship		□Client (consultand)	Age	years months old				Relationship		□Client (consultand)	Age	years months old				Relationship		□Client (consultand)	Age	years months old				Relationship		□Client (consultand)	Age	years months old
	Grandfather		□Proband	Birth order	out of				Grandmother		□Proband	Birth order	out of				Grandfather		□Proband	Birth order	out of				Grandmother		□Proband	Birth order	out of
	Name			Multiple gestation	ID: □Monozygotic				Name			Multiple gestation	ID: □Monozygotic				Name			Multiple gestation	ID: □Monozygotic				Name			Multiple gestation	ID: □Monozygotic
				Gender	●Male ○Female ○Unknown							Gender	○Male ●Female ○Unknown							Gender	●Male ○Female ○Unknown							Gender	○Male ●Female ○Unknown
	General status		○None ○Affected ○Asymptomatic ○Carrier □Deceased						General status		○None ○Affected ○Asymptomatic ○Carrier □Deceased						General status		○None ○Affected ○Asymptomatic ○Carrier □Deceased						General status		○None ○Affected ○Asymptomatic ○Carrier □Deceased
	Infertility etc.		○None ○No children ○Infertility	Pregnancy status	□Pregnancy Gestational age ( weeks)				Infertility etc.		○None ○No children ○Infertility	Pregnancy status	□Pregnancy Gestational age ( weeks)				Infertility etc.		○None ○No children ○Infertility	Pregnancy status	□Pregnancy Gestational age ( weeks)				Infertility etc.		○None ○No children ○Infertility	Pregnancy status	□Pregnancy Gestational age ( weeks)
	Fetal status		○None ○Developing fetus ○Stillbirth ○Spontaneous abortion ○Termination of pregnancy Gestational age ( weeks)						Fetal status		○None ○Developing fetus ○Stillbirth ○Spontaneous abortion ○Termination of pregnancy Gestational age ( weeks)						Fetal status		○None ○Developing fetus ○Stillbirth ○Spontaneous abortion ○Termination of pregnancy Gestational age ( weeks)						Fetal status		○None ○Developing fetus ○Stillbirth ○Spontaneous abortion ○Termination of pregnancy Gestational age ( weeks)
	Disease/ Remarks								Disease/ Remarks								Disease/ Remarks								Disease/ Remarks
	Paternal											UNCLES/AUNTS								Maternal
	Relationship		□Client (consultand)	Age	years months old				Relationship		□Client (consultand)	Age	years months old				Relationship		□Client (consultand)	Age	years months old				Relationship		□Client (consultand)	Age	years months old
			□Proband	Birth order	out of						□Proband	Birth order	out of						□Proband	Birth order	out of						□Proband	Birth order	out of
	Name			Multiple gestation	ID: □Monozygotic				Name			Multiple gestation	ID: □Monozygotic				Name			Multiple gestation	ID: □Monozygotic				Name			Multiple gestation	ID: □Monozygotic
				Gender	○Male ○Female ○Unknown							Gender	○Male ○Female ○Unknown							Gender	○Male ○Female ○Unknown							Gender	○Male ○Female ○Unknown
	General status		○None ○Affected ○Asymptomatic ○Carrier □Deceased						General status		○None ○Affected ○Asymptomatic ○Carrier □Deceased						General status		○None ○Affected ○Asymptomatic ○Carrier □Deceased						General status		○None ○Affected ○Asymptomatic ○Carrier □Deceased
	Infertility etc.		○None ○No children ○Infertility	Pregnancy status	□Pregnancy Gestational age ( weeks)				Infertility etc.		○None ○No children ○Infertility	Pregnancy status	□Pregnancy Gestational age ( weeks)				Infertility etc.		○None ○No children ○Infertility	Pregnancy status	□Pregnancy Gestational age ( weeks)				Infertility etc.		○None ○No children ○Infertility	Pregnancy status	□Pregnancy Gestational age ( weeks)
	Fetal status		○None ○Developing fetus ○Stillbirth ○Spontaneous abortion ○Termination of pregnancy Gestational age ( weeks)						Fetal status		○None ○Developing fetus ○Stillbirth ○Spontaneous abortion ○Termination of pregnancy Gestational age ( weeks)						Fetal status		○None ○Developing fetus ○Stillbirth ○Spontaneous abortion ○Termination of pregnancy Gestational age ( weeks)						Fetal status		○None ○Developing fetus ○Stillbirth ○Spontaneous abortion ○Termination of pregnancy Gestational age ( weeks)
	Disease/ Remarks								Disease/ Remarks								Disease/ Remarks								Disease/ Remarks
	Paternal											Siblings of grandfather								Maternal
	Relationship		□Client (consultand)	Age	years months old				Relationship		□Client (consultand)	Age	years months old				Relationship		□Client (consultand)	Age	years months old				Relationship		□Client (consultand)	Age	years months old
			□Proband	Birth order	out of						□Proband	Birth order	out of						□Proband	Birth order	out of						□Proband	Birth order	out of
	Name			Multiple gestation	ID: □Monozygotic				Name			Multiple gestation	ID: □Monozygotic				Name			Multiple gestation	ID: □Monozygotic				Name			Multiple gestation	ID: □Monozygotic
				Gender	○Male ○Female ○Unknown							Gender	○Male ○Female ○Unknown							Gender	○Male ○Female ○Unknown							Gender	○Male ○Female ○Unknown
	General status		○None ○Affected ○Asymptomatic ○Carrier □Deceased						General status		○None ○Affected ○Asymptomatic ○Carrier □Deceased						General status		○None ○Affected ○Asymptomatic ○Carrier □Deceased						General status		○None ○Affected ○Asymptomatic ○Carrier □Deceased
	Infertility etc.		○None ○No children ○Infertility	Pregnancy status	□Pregnancy Gestational age ( weeks)				Infertility etc.		○None ○No children ○Infertility	Pregnancy status	□Pregnancy Gestational age ( weeks)				Infertility etc.		○None ○No children ○Infertility	Pregnancy status	□Pregnancy Gestational age ( weeks)				Infertility etc.		○None ○No children ○Infertility	Pregnancy status	□Pregnancy Gestational age ( weeks)
	Fetal status		○None ○Developing fetus ○Stillbirth ○Spontaneous abortion ○Termination of pregnancy Gestational age ( weeks)						Fetal status		○None ○Developing fetus ○Stillbirth ○Spontaneous abortion ○Termination of pregnancy Gestational age ( weeks)						Fetal status		○None ○Developing fetus ○Stillbirth ○Spontaneous abortion ○Termination of pregnancy Gestational age ( weeks)						Fetal status		○None ○Developing fetus ○Stillbirth ○Spontaneous abortion ○Termination of pregnancy Gestational age ( weeks)
	Disease/ Remarks								Disease/ Remarks								Disease/ Remarks								Disease/ Remarks
	Paternal											Siblings of grandmother								Maternal
	Relationship		□Client (consultand)	Age	years months old				Relationship		□Client (consultand)	Age	years months old				Relationship		□Client (consultand)	Age	years months old				Relationship		□Client (consultand)	Age	years months old
			□Proband	Birth order	out of						□Proband	Birth order	out of						□Proband	Birth order	out of						□Proband	Birth order	out of
	Name			Multiple gestation	ID: □Monozygotic				Name			Multiple gestation	ID: □Monozygotic				Name			Multiple gestation	ID: □Monozygotic				Name			Multiple gestation	ID: □Monozygotic
				Gender	○Male ○Female ○Unknown							Gender	○Male ○Female ○Unknown							Gender	○Male ○Female ○Unknown							Gender	○Male ○Female ○Unknown
	General status		○None ○Affected ○Asymptomatic ○Carrier □Deceased						General status		○None ○Affected ○Asymptomatic ○Carrier □Deceased						General status		○None ○Affected ○Asymptomatic ○Carrier □Deceased						General status		○None ○Affected ○Asymptomatic ○Carrier □Deceased
	Infertility etc.		○None ○No children ○Infertility	Pregnancy status	□Pregnancy Gestational age ( weeks)				Infertility etc.		○None ○No children ○Infertility	Pregnancy status	□Pregnancy Gestational age ( weeks)				Infertility etc.		○None ○No children ○Infertility	Pregnancy status	□Pregnancy Gestational age ( weeks)				Infertility etc.		○None ○No children ○Infertility	Pregnancy status	□Pregnancy Gestational age ( weeks)
	Fetal status		○None ○Developing fetus ○Stillbirth ○Spontaneous abortion ○Termination of pregnancy Gestational age ( weeks)						Fetal status		○None ○Developing fetus ○Stillbirth ○Spontaneous abortion ○Termination of pregnancy Gestational age ( weeks)						Fetal status		○None ○Developing fetus ○Stillbirth ○Spontaneous abortion ○Termination of pregnancy Gestational age ( weeks)						Fetal status		○None ○Developing fetus ○Stillbirth ○Spontaneous abortion ○Termination of pregnancy Gestational age ( weeks)
	Disease/ Remarks								Disease/ Remarks								Disease/ Remarks								Disease/ Remarks
												Divorced partners of parents
	Relationship		□Client (consultand)	Age	years months old				Relationship		□Client (consultand)	Age	years months old				Relationship		□Client (consultand)	Age	years months old				Relationship		□Client (consultand)	Age	years months old
			□Proband	Birth order	out of						□Proband	Birth order	out of						□Proband	Birth order	out of						□Proband	Birth order	out of
	Name			Multiple gestation	ID: □Monozygotic				Name			Multiple gestation	ID: □Monozygotic				Name			Multiple gestation	ID: □Monozygotic				Name			Multiple gestation	ID: □Monozygotic
				Gender	○Male ○Female ○Unknown							Gender	○Male ○Female ○Unknown							Gender	○Male ○Female ○Unknown							Gender	○Male ○Female ○Unknown
	General status		○None ○Affected ○Asymptomatic ○Carrier □Deceased						General status		○None ○Affected ○Asymptomatic ○Carrier □Deceased						General status		○None ○Affected ○Asymptomatic ○Carrier □Deceased						General status		○None ○Affected ○Asymptomatic ○Carrier □Deceased
	Infertility etc.		○None ○No children ○Infertility	Pregnancy status	□Pregnancy Gestational age ( weeks)				Infertility etc.		○None ○No children ○Infertility	Pregnancy status	□Pregnancy Gestational age ( weeks)				Infertility etc.		○None ○No children ○Infertility	Pregnancy status	□Pregnancy Gestational age ( weeks)				Infertility etc.		○None ○No children ○Infertility	Pregnancy status	□Pregnancy Gestational age ( weeks)
	Fetal status		○None ○Developing fetus ○Stillbirth ○Spontaneous abortion ○Termination of pregnancy Gestational age ( weeks)						Fetal status		○None ○Developing fetus ○Stillbirth ○Spontaneous abortion ○Termination of pregnancy Gestational age ( weeks)						Fetal status		○None ○Developing fetus ○Stillbirth ○Spontaneous abortion ○Termination of pregnancy Gestational age ( weeks)						Fetal status		○None ○Developing fetus ○Stillbirth ○Spontaneous abortion ○Termination of pregnancy Gestational age ( weeks)
	Disease/ Remarks								Disease/ Remarks								Disease/ Remarks								Disease/ Remarks
												Others/Spare
	Relationship		□Client (consultand)	Age	years months old				Relationship		□Client (consultand)	Age	years months old				Relationship		□Client (consultand)	Age	years months old				Relationship		□Client (consultand)	Age	years months old
			□Proband	Birth order	out of						□Proband	Birth order	out of						□Proband	Birth order	out of						□Proband	Birth order	out of
	Name			Multiple gestation	ID: □Monozygotic				Name			Multiple gestation	ID: □Monozygotic				Name			Multiple gestation	ID: □Monozygotic				Name			Multiple gestation	ID: □Monozygotic
				Gender	○Male ○Female ○Unknown							Gender	○Male ○Female ○Unknown							Gender	○Male ○Female ○Unknown							Gender	○Male ○Female ○Unknown
	General status		○None ○Affected ○Asymptomatic ○Carrier □Deceased						General status		○None ○Affected ○Asymptomatic ○Carrier □Deceased						General status		○None ○Affected ○Asymptomatic ○Carrier □Deceased						General status		○None ○Affected ○Asymptomatic ○Carrier □Deceased
	Infertility etc.		○None ○No children ○Infertility	Pregnancy status	□Pregnancy Gestational age ( weeks)				Infertility etc.		○None ○No children ○Infertility	Pregnancy status	□Pregnancy Gestational age ( weeks)				Infertility etc.		○None ○No children ○Infertility	Pregnancy status	□Pregnancy Gestational age ( weeks)				Infertility etc.		○None ○No children ○Infertility	Pregnancy status	□Pregnancy Gestational age ( weeks)
	Fetal status		○None ○Developing fetus ○Stillbirth ○Spontaneous abortion ○Termination of pregnancy Gestational age ( weeks)						Fetal status		○None ○Developing fetus ○Stillbirth ○Spontaneous abortion ○Termination of pregnancy Gestational age ( weeks)						Fetal status		○None ○Developing fetus ○Stillbirth ○Spontaneous abortion ○Termination of pregnancy Gestational age ( weeks)						Fetal status		○None ○Developing fetus ○Stillbirth ○Spontaneous abortion ○Termination of pregnancy Gestational age ( weeks)
	Disease/ Remarks								Disease/ Remarks								Disease/ Remarks								Disease/ Remarks
