# Supplementary material for: f-treeGC: a questionnaire-based family tree-creation software for genetic counseling and genome cohort studies
Source: BMC Med Genet. 2017 Jul 14;18:71. doi: 10.1186/s12881-017-0433-4 (PMC5512935; doi:10.1186/s12881-017-0433-4)
Supplement: Supplementary file 7 — Current family history collection tools and f-treeGC; partially modified from GA4GH family history collection and clinical decision support tool inventory 6–9-16 v4.1 by Clinical Working Group of the Global Alliance for Genomics and Health. (XLSX 18 kb) [file 12881_2017_433_MOESM7_ESM.xlsx]

## Sheet: Sheet1
	Additional File 7: Current family history collection tools and f-treeGC
	Tool name	Target clinical population	Family history entered by/collected from	Family history entered as	Family history analysis	Results returned to	Data storage	Discrete data integration readiness	Consent documentation	Additional notes	Provenance	URL	Creators	Contact
	f-treeGC	Any	Multiple sources	Both structured and free text	Manual	Clinician	Other electronic system	Application programing interfaces (API)	Implied consent only	Built in Adobe Air. Clinical genetics pedigree rendering and record keeping system. Fully compliant with international recommendations for standardized human pedigree nomenclature.	Academically developed	http://www.iwate-med.ac.jp/hospital/clinics/medical/m26/	Iwate Medical University and Holonic Systems Ltd (Iwate, Japan)	Akimune Fukushima, MD, PhD; Tomoharu Tokutomi MD, PhD
	AncestryHealth	Any	Consumer/patient	Both structured and free text	Electronic	Patient/consumer	Other electronic system	HL7	Explicit consent for research	Personal and family health history, leverages Ancestry family tree structure, provides relevant information on many common conditions	Commercially developed	https://www.ancestryhealth.com	AncestryHealth LLC (California, USA)	memberservices@ancestryhealth.com
	CancerGene	Any	Clinician	Structured data	Electronic	Clinician	Other electronic system	Description not available	Implied consent only	Risk assessment by BRCAPRO, MMRPRO, PANCPRO, MELAPRO, Gail, Claus, and Chen models.	Academically developed	http://www.hughesriskapps.com	David Euhus, MD	David Euhus, MD
	CancerGene Connect	Specialty	Consumer/patient	Structured data	Electronic	Patient and clinician	Other electronic system	Multiple modalities	Description not available	Includes BRCAPRO, MMRpro, PancPro, MelaPro, Gail, Claus, and Tyrer Cuzick cancer risk assessments. Links to additional external cancer risk assessment models	Academically developed, now commercially available	http://www.cagene.com	Previously UTSW, now independent commercial entity (Texas, USA)	richard@cagene.com
	CancerIQ	Any	Consumer/patient	Structured data	Both electronic and manual	Patient and clinician	Other electronic system	Description not available	Implied consent for clinical care/explicit consent for research	Assesses risk for breast, ovarian, colon, prostate, lung cancers. Embedded models/links to external models for Gail, Claus, Tyrer-Cusick 7, Premm, BCSC. Clinical decision support based on NCCN guidelines.	Commercially developed	http://www.canceriq.com	Commercial company, guided and directed by medical advisory board (Illinois, USA)	info@canceriq.com
	CRA Health (formerly Hughes RiskApps)	Specialty	Consumer/patient	Structured data	Electronic	Clinician	Other electronic system	HL7	Description not available	Four inherited cancer risk assessment algorithms co-created with BayesMendel, and 6 external risk assessments. Patient and clinician data entry.	Academically developed, now commercially available	http://wwwcrahealth.com	Previously Harvard Partners, now independent commercial entity (Massachusetts, USA)	Kevin Hughes, MD; Bruce Lin, MPH
	Cyrillic	Specialty	Multiple sources	Both structured and free text	Both electronic and manual	Clinician	Other electronic system	Other	Implied consent only	Includes BayesMendel and BRCAPro (two versions supported). Linkage and halpotyping functions.	Academically developed, now commercially available	http://www.cyrillicsoftware.com/products/cyril3.htm	Managed by AP Benson, LTD. (Reading, UK)	enquiries@apbenson.com
	family Healthware	Any	Consumer/patient	Both structured and free text	Electronic	Patient/consumer	Other electronic system	HL7	Explicit consent for research	Personal and family health history, leverages Ancestry family tree structure, provides relevant information on many common conditions	Commercially developed	https://www.ancestryhealth.com	AncestryHealth LLC (California, USA)	memberservices@ancestryhealth.com
	CancerGene	Any	Clinician	Structured data	Electronic	Clinician	Other electronic system	Description not available	Implied consent only	Risk assessment by BRCAPRO, MMRPRO, PANCPRO, MELAPRO, Gail, Claus, and Chen models.	Academically developed	http://www.hughesriskapps.com	David Euhus, MD	David Euhus, MD
	CancerGene Connect	Specialty	Consumer/patient	Structured data	Electronic	Patient and clinician	Other electronic system	Multiple modalities	Description not available	Includes BRCAPRO, MMRpro, PancPro, MelaPro, Gail, Claus, and Tyrer Cuzick cancer risk assessments. Links to additional external cancer risk assessment models	Academically developed, now commercially available	http://www.cagene.com	Previously UTSW, now independent commercial entity (Texas, USA)	richard@cagene.com
	CancerIQ	Any	Consumer/patient	Structured data	Both electronic and manual	Patient and clinician	Other electronic system	Description not available	Implied consent for clinical care/explicit consent for research	Assesses risk for breast, ovarian, colon, prostate, lung cancers. Embedded models/links to external models for Gail, Claus, Tyrer-Cusick 7, Premm, BCSC. Clinical decision support based on NCCN guidelines.	Commercially developed	http://www.canceriq.com	Commercial company, guided and directed by medical advisory board (Illinois, USA)	info@canceriq.com
	CRA Health (formerly Hughes RiskApps)	Specialty	Consumer/patient	Structured data	Electronic	Clinician	Other electronic system	HL7	Description not available	Four inherited cancer risk assessment algorithms co-created with BayesMendel, and 6 external risk assessments. Patient and clinician data entry.	Academically developed, now commercially available	http://wwwcrahealth.com	Previously Harvard Partners, now independent commercial entity (Massachusetts, USA)	Kevin Hughes, MD; Bruce Lin, MPH
	Cyrillic	Specialty	Multiple sources	Both structured and free text	Both electronic and manual	Clinician	Other electronic system	Other	Implied consent only	Includes BayesMendel and BRCAPro (two versions supported). Linkage and halpotyping functions.	Academically developed, now commercially available	http://www.cyrillicsoftware.com/products/cyril3.htm	Managed by AP Benson, LTD. (Reading, UK)	enquiries@apbenson.com
	Family Healthware	Any	Multiple sources	Structured data	Electronic	Patient and clinician	Other electronic system	Multiple modalities	Description not available	Risk assessment for six diseases (three cancer, coronary artery disease, stroke, diabetes). Patients can invite family members to participate. Propritary risk assessment and screening and prevention recommendations. Received US FDA clearance for preventive care.	Academically developed, now commercially available	https://www.familyhealthware.com/home	Sanitas, Inc. has an exclusive license to Family Healthware™, originally developed by the Centers for Disease Control and Prevention (CDC) (USA). The CDC does not directly or indirectly endorse Family Healthware or its services.	info@familyhealthware.com
	Genial (Formerly Shire)	Specialty	Clinician	Both structured and free text	Both electronic and manual	Clinician	Other electronic system	Multiple modalities	Description not available	Clinical genetics pedigree rendering and record keeping system. Allows for file import (Cyrillic) and export (including to Boadicea for risk assessment). Online version free.	Academically developed, now commercially available	http://www.pedigreedraw.com	Genial Genetics Solutions, LTD (Chester, UK)	Through website
	Health Heritage	Any	Multiple sources	Structured data	Electronic	Patient	Other electronic system	HL7	Explicit consent only	Data extraction from electronic medical record. Information shared with clinician only if released by patient. Ability to share data between family members. Hundreds of risk assessments from a variety of sources.	Academically developed, now commercially available	http://www.healthheritage.org	Previously University of Virginia and subsequently NorthShore Health, now NantHealth (California, USA)	Bill Knaus, MD, FACP; Leigh Baumgart, PhD
	Invitae Family History Tool	Any	Multiple sources	Both structured and free text	Both electronic and manual	Patient and clinician	Other electronic system	Application programing interfaces (API)	Implied consent only	Patients and providers both enter family history. Incorporates BayesMendel risk assessment; Gail and other risk assessment models being added. Incorporates genetic testing catalog. Enhanced pedigree capability.	Commercially developed	https://www.invitae.com/en/familyhistory/	Commercial company (California, USA)	Arianna Gianola
	MeTree	Primary care	Consumer/patient	Both structured and free text	Electronic	Patient and clinician	Other electronic system	Multiple modalities	Explicit consent only	Clinical decision support for more than 30 conditions (e.g., cancer, CVD, liver, diabetes). Numerous publications on implementation, outcomes. Discrete data via HL7 and API.	Academically developed	http://dukepersonalizedmedicine.org/disease-risk-and-diagnosis/risk-assessments/family-history/metree	Genomedical Connection/Duke University (North Carolina, USA)	Lori Orlando, MD, MHS
	My Family Health Portrait	Any	Consumer/patient	Both structured and free text	Both electronic and manual	Patient/consumer	Other electronic system	Multiple modalities	Description not available	Developers of the tool have used existing standards including the HL7 Family History Model, LOINC, SNOMED-CT and HL7 Vocabulary.	Academically developed	https://familyhistory.hhs.gov/FHH/html/index.html	US Surgeon General (USA)	fhh@hhs.gov
	MyFamily	Any	Consumer/patient	Structured data	Electronic	Clinician	Other electronic system	Multiple modalities	Implied consent only	Clinical decision support for 12 conditions. Risk assessment includes BRCAPro.	Academically developed	http://innovations.clevelandclinic.org/Invention-Catalog/MyFamily_HIT_OnePage_121214.aspx	Cleveland Clinic (Ohio, USA)	cci@ccf.org
	Myriad FamilyHistoryTool	Any	Consumer/patient	Structured data	Electronic	Patient/consumer	Other electronic system	Description not available	Implied consent only	Includes cousins. Risk assessment for 29 specific and 1 unspecified cancer with focus on mutation identification.	Commercially developed	https://fht.myriad.com/app/#/get-started	Commercial company (Utah, USA)	contactus@myriad.com
	Our Family Health	Any	Consumer/patient	Both structured and free text	Manual	Patient/consumer	Other electronic system	HL7	Description not available	Leading in structured data/electronic medical record integration efforts.	Academically developed	https://www.youtube.com/watch?v=aD141AT8qAQ	Intermountain Health Care (Utah, USA)	Grant Wood
	Pediatric Family History Tool	Specialty	Consumer/patient	Structured data	Electronic	Clinician	Other electronic system	HL7	Description not available	Risk assessment for 35 conditions. Built in HL7. Interoperable with U.S. Surgeon General My Family Health Portrait.	Academically developed, now commercially available	http://www.geneticsinprimarycare.org/YourPractice/Family-Health-History/Pages/Family-History-Tool-for-Pediatric-Providers.aspx	GPCI, AAP, NCHPEG, March of Dimes, Genetic Alliance, and HRSA; resides on the HughesRisk Apps platform (Massachusetts, USA)	Bruce Lin, MPH
	PC PAL - PedigreeXP	Any	Multiple sources	Both structured and free text	Electronic	Patient and clinician	Other electronic system	Multiple modalities	Description not available	Designed for integration with electronic medical records systems. Three generation pedigree drawing, appropriate for complex family management with auto-arrange layout for review, print, and export.	Commercially developed	http://www.pedigreexp.com/	PC PAL (France)	Laurent ROSSAERT
	PhenoTips	Specialty	Clinician	Both structured and free text	Manual	Clinician	Other electronic system	Multiple modalities	Configurable	Tool for collecting and analyzing phenotypic information for patient with genetic disorders. Uses standardized phenotyping with HPO and OMIM. Familial cancer module integrated.	Academically developed, now both free and commercial versions available	http://phenotips.org	University of Toronto & Hospital for Sick Children; Commercial support through Gene42 Inc. (Ontario, Canada)	support@phenotips.org; info@gene42.com
	Pregnancy and Health Profile	Specialty	Consumer/patient	Structured data	Electronic	Clinician	Other electronic system	HL7	Description not available	Risk assessment for 24+ single-gene and multifactorial conditions and additional patient risk factors.	Academically developed, now commercially available	http://www.marchofdimes.org/professionals/pregnancy-and-health-profile.aspx#	NCHPEG, March of Dimes, Genetic Alliance, and HRSA; resides on the HughesRisk Apps platform (Massachusetts, USA)	Bruce Lin, MPH
	Proband	Any	Clinician	Structured Data	Manual	Clinician	Other electronic system	Description not available	Description not available	iPad application designed for clinician use in an interview setting. A locally installed server application is available to enable back-up/sharing and third party integration of pedigrees.	Academically developed	http://probandapp.com	DBHi at The Children's Hospital of Philadelphia	probandapp@chop.edu
	Progeny	Any	Multiple sources	Both structured and free text	Both electronic and manual	Clinician	Other electronic system	Multiple modalities	Configurable	Patient and clinician data entry. 5 cancer risk assessments currently integrated, 3 pending. Discrete data integration available by HL7, API, and web service. Explicit consent option available. Integrated test ordering/review via Ambry.	Commercially developed	http://www.progenygenetics.com/fhq/	Commercial company (Florida, USA)	Mike Brammer
	Trakgene (formerly Kintrack)	Specialty	Clinician	Both structured and free text	Manual	Clinician	Other electronic system	Multiple modalities	Description not available	Clinical genetics practice management system with pedigree rendering capabilities.	Academically developed, now commercially available	http://www.trakgene.com/	Commercial company (South Australia, Australia)	info@trakgene.com
	ZibdyHealth	Any	Multiple sources	Structured data	Manual	Patient and clinician	Other electronic system	Multiple modalities	Explicit consent only	Personal history gathered from patient and patient's medical record import; patient can invite family members contribute their own personal history, building a family history web. Electronic risk assessment in development.	Commercially developed	http://www.zibdy.com	Zibdy, Inc. (California, USA)	support@zibdy.com
	Partially modified from GA4GH family history collection and clinical decision support tool inventory 6-9-16 v4.1 by Clinical Working Group of the Global Alliance for Genomics and Health
