# Supplementary material for: f-treeGC: a questionnaire-based family tree-creation software for genetic counseling and genome cohort studies
Source: BMC Med Genet. 2017 Jul 14;18:71. doi: 10.1186/s12881-017-0433-4 (PMC5512935; doi:10.1186/s12881-017-0433-4)
Supplement: Supplementary file 8 — Two scenarios for the creation of pedigrees; scenario D (Duchenne muscular dystrophy) and scenario P (phenylketonuria). Any resemblance to real persons and pedigrees, living or dead, is purely coincidental. (XLSX 12 kb) [file 12881_2017_433_MOESM8_ESM.xlsx]

## Sheet: Additional file 8
	Additional file 8: Two scenarios for the creation of pedigrees
	Please create a family tree based on the following descriptions. All of the individuals must be included in the family trees.
	Scenario D
		Client: 29 years old, female
		I (client) am Ritsuko Takahashi. My daughter is Rina, and she is one year old. My husband, Satoru Takahashi, is 32 years old and healthy. My younger brother, Satoshi Yamanaka, had Duchenne muscular dystrophy (DMD), and died at the age of 26. My youngest brother, Hitoshi Yamanaka, is 25 years old, unmarried, and healthy. My father is 59 years old and healthy, and my mother is 56 years old, and is …
		Point Allocation Sheet
			Addition of points
				8 individuals, 1 point for each	(8 points)
				8 individual genders, 1 point for each	(8 points)
				Ages (including ages of deaths) of 8 individuals, 1 point for each	(8 points)
				2 affected individuals, 1 point for each	(2 points)
				2 deceased individuals, 1 point for each	(2 points)
				1 carrier, 1 point for each	(1 point)
				2 relationship lines, 1 point for each	(2 points)
				2 lines of descent, 1 point for each	(2 points)
				3 sibship lines, 1 point for each	(3 points)
				6 individuals' lines, 1 point for each	(6 points)
				3 generation numbers, 1 point for each	(3 points)
				8 individual numbers, 1 point for each	(8 points)
				1 client arrow, 1 point	(1 point)
				1 symbol of proband, a “P” mark and an arrow, 1 point for each	(2 points)
				5 names, 1 point for each	(5 points)
				6 names of disease and other, including carrier and healthy, 1 point for each	(6 points)
				1 created date, 1 point	(1 point)
			Deduction of points
				If you have too many for any item above, 1 point for each would be deducted.
		Input numbers of individuals			8
		Full points			68
	Scenario P
		Client: 35 years old, female
		I (client) am Michiko Shimizu. I have phenylketonuria (PKU). I have four children. My first daughter is Nozomi, and she is 10 years old. My first son is Hikari, and he is 8 years old. My second son is Hayate, and he is 6 years old. Lastly, my youngest child is Tsubasa, and he is now 4 years old. All of the children are healthy. My husband, Kenji Shimizu, is 37 years old, and is also healthy. I am…
		Point Allocation Sheet
			Addition of points
				12 individuals, 1 point for each	(12 points)
				12 individual genders, 1 point for each	(12 points)
				Ages of 12 individuals, 1 point for each	(12 points)
				2 affected individuals, 1 point for each	(2 points)
				2 carriers, 1 point for each	(2 point)
				2 relationship lines, 1 point for each	(2 points)
				2 lines of descent, 1 point for each	(2 points)
				7 sibship lines, 1 point for each	(7 points)
				9 individuals' lines, 1 point for each	(9 points)
				3 generation numbers, 1 point for each	(3 points)
				12 individual numbers, 1 point for each	(12 points)
				1 symbol of proband, a “P” mark and an arrow, 1 point for each	(2 points)
				6 names, 1 point for each	(6 points)
				9 names of disease and other, including carrier and healthy, 1 point for each	(9 points)
				1 created date, 1 point	(1 point)
			Deduction of points
				If you have too many for any item above, 1 point for each would be deducted.
		Input numbers of individuals			12
		Full points			93
	Scenario D (Duchenne muscular dystrophy) and scenario P (phenylketonuria). Any resemblance to real persons and pedigrees, living or dead, is purely coincidental.
